# Supplementary material for: ﻿Two new species of the bamboo-feeding planthopper genus Neobelocera Ding & Yang from China (Hemiptera, Fulgoromorpha, Delphacidae)
Source: Zookeys. 2023 Nov 9;1183:233–44. doi: 10.3897/zookeys.1183.101123 (PMC10848850; doi:10.3897/zookeys.1183.101123)
Supplement: XML Treatment for Neobelocera [file zookeys.1183.101123-treatment1.xml]

<!DOCTYPE tp:taxon-treatment
  PUBLIC "-//TaxonX//DTD Taxonomic Treatment Publishing DTD v0 20100105//EN" "tax-treatment-NSO.dtd">
<tp:taxon-treatment xmlns:tp="http://www.plazi.org/taxpub"><tp:treatment-meta><kwd-group><label>Taxon classification</label><kwd>
              <named-content content-type="kingdom">Animalia</named-content>
            </kwd><kwd>
              <named-content content-type="order">Hemiptera</named-content>
            </kwd><kwd>
              <named-content content-type="family">Delphacidae</named-content>
            </kwd></kwd-group><mixed-citation publication-type="journal"><person-group><name><surname>Li</surname><given-names>Hong-Xing</given-names></name><name><surname>Chen</surname><given-names>Xiang-Sheng</given-names></name><name><surname>Yang</surname><given-names>Lin</given-names></name></person-group><article-title>﻿Two new species of the bamboo-feeding planthopper genus <italic><tp:taxon-name><tp:taxon-name-part taxon-name-part-type="genus" reg="Neobelocera">Neobelocera</tp:taxon-name-part></tp:taxon-name></italic> Ding &amp; Yang from China (<tp:taxon-name><tp:taxon-name-part taxon-name-part-type="order">Hemiptera</tp:taxon-name-part></tp:taxon-name>, <tp:taxon-name><tp:taxon-name-part taxon-name-part-type="infraorder">Fulgoromorpha</tp:taxon-name-part></tp:taxon-name>, <tp:taxon-name><tp:taxon-name-part taxon-name-part-type="family">Delphacidae</tp:taxon-name-part></tp:taxon-name>)</article-title><source>Zookeys</source><day>09</day><month>11</month><year>2023</year><volume>1183</volume><fpage>233</fpage><lpage>244</lpage><pub-id pub-id-type="doi">10.3897/zookeys.1183.101123</pub-id></mixed-citation></tp:treatment-meta><tp:nomenclature><label>﻿Genus</label><tp:taxon-name>
            <object-id xmlns:xlink="http://www.w3.org/1999/xlink" content-type="arpha" xlink:type="simple">A8EAF6E7-9D35-5BD8-8A24-CAA120051091</object-id>
            <tp:taxon-name-part taxon-name-part-type="genus" reg="Neobelocera">Neobelocera</tp:taxon-name-part>
          </tp:taxon-name><tp:taxon-authority>Ding &amp; Yang, 1986</tp:taxon-authority><xref ref-type="fig" rid="F1">Figs 1–6</xref><xref ref-type="fig" rid="F2">, 7–16</xref><xref ref-type="fig" rid="F3">, 17–22</xref><xref ref-type="fig" rid="F4">, 23–31</xref><tp:nomenclature-citation-list><tp:nomenclature-citation><tp:taxon-name>
                <tp:taxon-name-part taxon-name-part-type="genus" reg="Neobelocera">Neobelocera</tp:taxon-name-part>
              </tp:taxon-name><comment>Ding &amp; Yang, in <xref ref-type="bibr" rid="B5">Ding et al. 1986</xref>: 420; <xref ref-type="bibr" rid="B3">Chen and Liang 2005</xref>: 374; <xref ref-type="bibr" rid="B4">Ding 2006</xref>: 196; <xref ref-type="bibr" rid="B6">Hou and Chen 2010</xref>: 40; <xref ref-type="bibr" rid="B8">Li et al. 2020</xref>: 3.</comment></tp:nomenclature-citation></tp:nomenclature-citation-list></tp:nomenclature><tp:treatment-sec sec-type="type species" id="SECID0EMLAC"><title>Type species.</title><p><italic><tp:taxon-name><tp:taxon-name-part taxon-name-part-type="genus" reg="Neobelocera">Neobelocera</tp:taxon-name-part><tp:taxon-name-part taxon-name-part-type="species" reg="asymmetrica">asymmetrica</tp:taxon-name-part></tp:taxon-name></italic> Ding &amp; Yang, 1986.</p></tp:treatment-sec><tp:treatment-sec sec-type="diagnosis" id="SECID0E4LAC"><title>Diagnosis.</title><p><italic><tp:taxon-name><tp:taxon-name-part taxon-name-part-type="genus" reg="Neobelocera">Neobelocera</tp:taxon-name-part></tp:taxon-name></italic> can be distinguished from other related genera of <tp:taxon-name><tp:taxon-name-part taxon-name-part-type="tribe">Tropidocephalini</tp:taxon-name-part></tp:taxon-name> by the following characters: antennae with first segment subsagittate, markedly flattened, a longitudinal carina down middle, the ventral apical angle longer than dorsal apical angle (Figs <xref ref-type="fig" rid="F1">5</xref>, <xref ref-type="fig" rid="F2">8</xref>, <xref ref-type="fig" rid="F3">21</xref>, <xref ref-type="fig" rid="F4">24</xref>); when postclypeus viewed in profile, apical part of median carina roundly bent (Figs <xref ref-type="fig" rid="F1">4</xref>, <xref ref-type="fig" rid="F3">20</xref>); rostrum very short, only reaching mesotrochanters (<xref ref-type="bibr" rid="B5">Ding et al. 1986</xref>; <xref ref-type="bibr" rid="B2">Chen 2003</xref>; <xref ref-type="bibr" rid="B3">Chen and Liang 2005</xref>; <xref ref-type="bibr" rid="B6">Hou and Chen 2010</xref>; <xref ref-type="bibr" rid="B7">Hu and Ding 2014</xref>; <xref ref-type="bibr" rid="B8">Li et al. 2020</xref>).</p><fig id="F1" position="float" orientation="portrait"><object-id xmlns:xlink="http://www.w3.org/1999/xlink" content-type="doi" xlink:type="simple">10.3897/zookeys.1183.101123.figures1-6</object-id><object-id xmlns:xlink="http://www.w3.org/1999/xlink" content-type="arpha" xlink:type="simple">AD522975-CCF0-5FB0-AA38-91E5314D0E8B</object-id><label>Figures 1–6.</label><caption><p><italic><tp:taxon-name><tp:taxon-name-part taxon-name-part-type="genus" reg="Neobelocera">Neobelocera</tp:taxon-name-part><tp:taxon-name-part taxon-name-part-type="species" reg="furcata">furcata</tp:taxon-name-part></tp:taxon-name></italic> sp. nov. <bold>1</bold> male adult, dorsal view <bold>2</bold> same, lateral view <bold>3</bold> head and thorax, dorsal view <bold>4</bold> same, lateral view <bold>5</bold> face <bold>6</bold> forewing. Scale bars: 0.5 mm (<bold>1–6</bold>).</p></caption><graphic xmlns:xlink="http://www.w3.org/1999/xlink" xlink:href="zookeys-1183-233_article-101123__-g001.jpg" position="float" orientation="portrait" xlink:type="simple" id="oo_934034.jpg"><uri content-type="original_file" xlink:type="simple">https://binary.pensoft.net/fig/934034</uri></graphic></fig></tp:treatment-sec><tp:treatment-sec sec-type="host" id="SECID0EFPAC"><title>Host plant.</title><p>Bamboo.</p></tp:treatment-sec><tp:treatment-sec sec-type="distribution" id="SECID0EKPAC"><title>Distribution.</title><p>Oriental region (China).</p></tp:treatment-sec><tp:treatment-sec><!--Section generated to contain objects referenced in tp:taxon-treatment.--><fig id="F2" position="float" orientation="portrait"><object-id xmlns:xlink="http://www.w3.org/1999/xlink" content-type="doi" xlink:type="simple">10.3897/zookeys.1183.101123.figures7-16</object-id><object-id xmlns:xlink="http://www.w3.org/1999/xlink" content-type="arpha" xlink:type="simple">52C50F7A-24DF-5A6C-BED8-9F236123CA1E</object-id><label>Figures 7–16.</label><caption><p><italic><tp:taxon-name><tp:taxon-name-part taxon-name-part-type="genus" reg="Neobelocera">Neobelocera</tp:taxon-name-part><tp:taxon-name-part taxon-name-part-type="species" reg="furcata">furcata</tp:taxon-name-part></tp:taxon-name></italic> sp. nov. <bold>7</bold> head and thorax, dorsal view <bold>8</bold> face <bold>9</bold> male genitalia, posterior view <bold>10</bold> same, lateral view <bold>11</bold> anal segment, lateral view <bold>12</bold> pygofer, posterior view <bold>13</bold> genital style, posterior view <bold>14</bold> same, lateral view <bold>15</bold> aedeagus, lateral view <bold>16</bold> female genitalia, posterior view. Scale bars: 0.5 mm (<bold>16</bold>); 0.2 mm (<bold>7–10, 12</bold>); 0.1 mm (<bold>11, 13–15</bold>).</p></caption><graphic xmlns:xlink="http://www.w3.org/1999/xlink" xlink:href="zookeys-1183-233_article-101123__-g002.jpg" position="float" orientation="portrait" xlink:type="simple" id="oo_934035.jpg"><uri content-type="original_file" xlink:type="simple">https://binary.pensoft.net/fig/934035</uri></graphic></fig><fig id="F3" position="float" orientation="portrait"><object-id xmlns:xlink="http://www.w3.org/1999/xlink" content-type="doi" xlink:type="simple">10.3897/zookeys.1183.101123.figures17-22</object-id><object-id xmlns:xlink="http://www.w3.org/1999/xlink" content-type="arpha" xlink:type="simple">6691C9D3-34DB-59A8-BE36-7FB259A8B487</object-id><label>Figures 17–22.</label><caption><p><italic><tp:taxon-name><tp:taxon-name-part taxon-name-part-type="genus" reg="Neobelocera">Neobelocera</tp:taxon-name-part><tp:taxon-name-part taxon-name-part-type="species" reg="parvula">parvula</tp:taxon-name-part></tp:taxon-name></italic> sp. nov. <bold>17</bold> male adult, dorsal view <bold>18</bold> same, lateral view <bold>19</bold> head and thorax, dorsal view <bold>20</bold> same, lateral view <bold>21</bold> face <bold>22</bold> forewing. Scale bars: 0.5 mm (<bold>16, 17, 21</bold>); 0.3 mm (<bold>18–20</bold>).</p></caption><graphic xmlns:xlink="http://www.w3.org/1999/xlink" xlink:href="zookeys-1183-233_article-101123__-g003.jpg" position="float" orientation="portrait" xlink:type="simple" id="oo_934036.jpg"><uri content-type="original_file" xlink:type="simple">https://binary.pensoft.net/fig/934036</uri></graphic></fig><fig id="F4" position="float" orientation="portrait"><object-id xmlns:xlink="http://www.w3.org/1999/xlink" content-type="doi" xlink:type="simple">10.3897/zookeys.1183.101123.figures23-31</object-id><object-id xmlns:xlink="http://www.w3.org/1999/xlink" content-type="arpha" xlink:type="simple">8F45D9EB-887C-5C9A-90ED-B7806FB3C4FB</object-id><label>Figures 23–31.</label><caption><p><italic><tp:taxon-name><tp:taxon-name-part taxon-name-part-type="genus" reg="Neobelocera">Neobelocera</tp:taxon-name-part><tp:taxon-name-part taxon-name-part-type="species" reg="parvula">parvula</tp:taxon-name-part></tp:taxon-name></italic> sp. nov. <bold>23</bold> head and thorax, dorsal view <bold>24</bold> face <bold>25</bold> male genitalia, posterior view <bold>26</bold> same, lateral view <bold>27</bold> anal segment, dorsal view <bold>28</bold> genital style, posterior view <bold>29</bold> same, lateral view <bold>30</bold> aedeagus, lateral view <bold>31</bold> female genitalia, posterior view. Scale bars: 0.5 mm (<bold>31</bold>); 0.2 mm (<bold>23–27, 30</bold>); 0.1 mm (<bold>28, 29</bold>).</p></caption><graphic xmlns:xlink="http://www.w3.org/1999/xlink" xlink:href="zookeys-1183-233_article-101123__-g004.jpg" position="float" orientation="portrait" xlink:type="simple" id="oo_934037.jpg"><uri content-type="original_file" xlink:type="simple">https://binary.pensoft.net/fig/934037</uri></graphic></fig></tp:treatment-sec><ref-list><ref id="B5"><mixed-citation xmlns:xlink="http://www.w3.org/1999/xlink" xlink:type="simple"><person-group><name name-style="western"><surname>Ding</surname><given-names>JH</given-names></name><name name-style="western"><surname>Yang</surname><given-names>LF</given-names></name><name name-style="western"><surname>Hu</surname><given-names>CL</given-names></name></person-group> (<year>1986</year>) <article-title>Descriptions of new genera and species of <tp:taxon-name><tp:taxon-name-part taxon-name-part-type="family">Delphacidae</tp:taxon-name-part></tp:taxon-name> attacking bamboo from Yunnan Province, China.</article-title><source>Acta Entomologica Sinica</source><volume>29</volume>(<issue>4</issue>): <fpage>415</fpage>–<lpage>423</lpage>. <ext-link xlink:href="10.16380/j.kcxb.1986.04.016" ext-link-type="doi" xlink:type="simple">https://doi.org/10.16380/j.kcxb.1986.04.016</ext-link></mixed-citation></ref><ref id="B3"><mixed-citation xmlns:xlink="http://www.w3.org/1999/xlink" xlink:type="simple"><person-group><name name-style="western"><surname>Chen</surname><given-names>XS</given-names></name><name name-style="western"><surname>Liang</surname><given-names>AP</given-names></name></person-group> (<year>2005</year>) <article-title>A taxonomic study of the genus <italic><tp:taxon-name><tp:taxon-name-part taxon-name-part-type="genus">Neobelocera</tp:taxon-name-part></tp:taxon-name></italic> (<tp:taxon-name><tp:taxon-name-part taxon-name-part-type="suborder">Homoptera</tp:taxon-name-part></tp:taxon-name>, <tp:taxon-name><tp:taxon-name-part taxon-name-part-type="family">Fulgoroidae</tp:taxon-name-part></tp:taxon-name>, <tp:taxon-name><tp:taxon-name-part taxon-name-part-type="family">Delphacidae</tp:taxon-name-part></tp:taxon-name>).</article-title><source>Acta Entomologica Sinica</source><volume>30</volume>: <fpage>374</fpage>–<lpage>378</lpage>.</mixed-citation></ref><ref id="B4"><mixed-citation xmlns:xlink="http://www.w3.org/1999/xlink" xlink:type="simple"><person-group><name name-style="western"><surname>Ding</surname><given-names>JH</given-names></name></person-group> (<year>2006</year>) Fauna Sinica <tp:taxon-name><tp:taxon-name-part taxon-name-part-type="class">Insecta</tp:taxon-name-part></tp:taxon-name>. Vol. 45. <tp:taxon-name><tp:taxon-name-part taxon-name-part-type="suborder">Homoptera</tp:taxon-name-part></tp:taxon-name><tp:taxon-name><tp:taxon-name-part taxon-name-part-type="family">Delphacidae</tp:taxon-name-part></tp:taxon-name>. Science Press, Beijing, [xx +] 775 pp.</mixed-citation></ref><ref id="B6"><mixed-citation xmlns:xlink="http://www.w3.org/1999/xlink" xlink:type="simple"><person-group><name name-style="western"><surname>Hou</surname><given-names>XH</given-names></name><name name-style="western"><surname>Chen</surname><given-names>XS</given-names></name></person-group> (<year>2010</year>) <article-title>Review of the Oriental bamboo delphacid genus <italic><tp:taxon-name><tp:taxon-name-part taxon-name-part-type="genus">Neobelocera</tp:taxon-name-part></tp:taxon-name></italic> Ding &amp; Yang (<tp:taxon-name><tp:taxon-name-part taxon-name-part-type="order">Hemiptera</tp:taxon-name-part></tp:taxon-name>: <tp:taxon-name><tp:taxon-name-part taxon-name-part-type="infraorder">Fulgoromorpha</tp:taxon-name-part></tp:taxon-name>: <tp:taxon-name><tp:taxon-name-part taxon-name-part-type="family">Delphacidae</tp:taxon-name-part></tp:taxon-name>) with the description of one new species.</article-title><source>Zootaxa</source><volume>2387</volume>(<issue>1</issue>): <fpage>39</fpage>–<lpage>50</lpage>. <ext-link xlink:href="10.11646/zootaxa.2387.1.3" ext-link-type="doi" xlink:type="simple">https://doi.org/10.11646/zootaxa.2387.1.3</ext-link></mixed-citation></ref><ref id="B8"><mixed-citation xmlns:xlink="http://www.w3.org/1999/xlink" xlink:type="simple"><person-group><name name-style="western"><surname>Li</surname><given-names>HX</given-names></name><name name-style="western"><surname>Yang</surname><given-names>L</given-names></name><name name-style="western"><surname>Chen</surname><given-names>XS</given-names></name></person-group> (<year>2020</year>) <article-title>Two new species of the bamboo-feeding planthopper genus <italic><tp:taxon-name><tp:taxon-name-part taxon-name-part-type="genus">Neobelocera</tp:taxon-name-part></tp:taxon-name></italic> Ding &amp; Yang, 1986 from China (<tp:taxon-name><tp:taxon-name-part taxon-name-part-type="order">Hemiptera</tp:taxon-name-part></tp:taxon-name>, <tp:taxon-name><tp:taxon-name-part taxon-name-part-type="superfamily">Fulgoroidea</tp:taxon-name-part></tp:taxon-name>, <tp:taxon-name><tp:taxon-name-part taxon-name-part-type="family">Delphacidae</tp:taxon-name-part></tp:taxon-name>).</article-title><source>European Journal of Taxonomy</source><volume>641</volume>(<issue>641</issue>): <fpage>1</fpage>–<lpage>14</lpage>. <ext-link xlink:href="10.5852/ejt.2020.641" ext-link-type="doi" xlink:type="simple">https://doi.org/10.5852/ejt.2020.641</ext-link></mixed-citation></ref><ref id="B2"><mixed-citation xmlns:xlink="http://www.w3.org/1999/xlink" xlink:type="simple"><person-group><name name-style="western"><surname>Chen</surname><given-names>XS</given-names></name></person-group> (<year>2003</year>) <article-title>A new species of the genus <italic><tp:taxon-name><tp:taxon-name-part taxon-name-part-type="genus">Neobelocera</tp:taxon-name-part></tp:taxon-name></italic> (<tp:taxon-name><tp:taxon-name-part taxon-name-part-type="suborder">Homoptera</tp:taxon-name-part></tp:taxon-name>: <tp:taxon-name><tp:taxon-name-part taxon-name-part-type="family">Delphacidae</tp:taxon-name-part></tp:taxon-name>) from China.</article-title><source>Zootaxa</source><volume>290</volume>(<issue>1</issue>): <fpage>1</fpage>–<lpage>4</lpage>. <ext-link xlink:href="10.11646/zootaxa.290.1.1" ext-link-type="doi" xlink:type="simple">https://doi.org/10.11646/zootaxa.290.1.1</ext-link></mixed-citation></ref><ref id="B7"><mixed-citation xmlns:xlink="http://www.w3.org/1999/xlink" xlink:type="simple"><person-group><name name-style="western"><surname>Hu</surname><given-names>CL</given-names></name><name name-style="western"><surname>Ding</surname><given-names>JH</given-names></name></person-group> (<year>2014</year>) <article-title>A new species of <italic><tp:taxon-name><tp:taxon-name-part taxon-name-part-type="genus">Neobelocera</tp:taxon-name-part></tp:taxon-name></italic> Ding &amp; Yang (<tp:taxon-name><tp:taxon-name-part taxon-name-part-type="order">Hemiptera</tp:taxon-name-part></tp:taxon-name>: <tp:taxon-name><tp:taxon-name-part taxon-name-part-type="family">Delphacidae</tp:taxon-name-part></tp:taxon-name>: <tp:taxon-name><tp:taxon-name-part taxon-name-part-type="subfamily">Delphacinae</tp:taxon-name-part></tp:taxon-name>: <tp:taxon-name><tp:taxon-name-part taxon-name-part-type="tribe">Tropidocephalini</tp:taxon-name-part></tp:taxon-name>) from China, with a key to species of the genus.</article-title><source>Zootaxa</source><volume>3784</volume>(<issue>2</issue>): <fpage>196</fpage>–<lpage>199</lpage>. <ext-link xlink:href="10.11646/zootaxa.3784.2.9" ext-link-type="doi" xlink:type="simple">https://doi.org/10.11646/zootaxa.3784.2.9</ext-link></mixed-citation></ref></ref-list></tp:taxon-treatment>
