# Supplementary material for: ﻿Two new species of the bamboo-feeding planthopper genus Neobelocera Ding & Yang from China (Hemiptera, Fulgoromorpha, Delphacidae)
Source: Zookeys. 2023 Nov 9;1183:233–44. doi: 10.3897/zookeys.1183.101123 (PMC10848850; doi:10.3897/zookeys.1183.101123)
Supplement: XML Treatment for Neobelocera furcata [file zookeys.1183.101123-treatment2.xml]

<!DOCTYPE tp:taxon-treatment
  PUBLIC "-//TaxonX//DTD Taxonomic Treatment Publishing DTD v0 20100105//EN" "tax-treatment-NSO.dtd">
<tp:taxon-treatment xmlns:tp="http://www.plazi.org/taxpub"><tp:treatment-meta><kwd-group><label>Taxon classification</label><kwd>
              <named-content content-type="kingdom">Animalia</named-content>
            </kwd><kwd>
              <named-content content-type="order">Hemiptera</named-content>
            </kwd><kwd>
              <named-content content-type="family">Delphacidae</named-content>
            </kwd></kwd-group><mixed-citation publication-type="journal"><person-group><name><surname>Li</surname><given-names>Hong-Xing</given-names></name><name><surname>Chen</surname><given-names>Xiang-Sheng</given-names></name><name><surname>Yang</surname><given-names>Lin</given-names></name></person-group><article-title>﻿Two new species of the bamboo-feeding planthopper genus <italic><tp:taxon-name><tp:taxon-name-part taxon-name-part-type="genus" reg="Neobelocera">Neobelocera</tp:taxon-name-part></tp:taxon-name></italic> Ding &amp; Yang from China (<tp:taxon-name><tp:taxon-name-part taxon-name-part-type="order">Hemiptera</tp:taxon-name-part></tp:taxon-name>, <tp:taxon-name><tp:taxon-name-part taxon-name-part-type="infraorder">Fulgoromorpha</tp:taxon-name-part></tp:taxon-name>, <tp:taxon-name><tp:taxon-name-part taxon-name-part-type="family">Delphacidae</tp:taxon-name-part></tp:taxon-name>)</article-title><source>Zookeys</source><day>09</day><month>11</month><year>2023</year><volume>1183</volume><fpage>233</fpage><lpage>244</lpage><pub-id pub-id-type="doi">10.3897/zookeys.1183.101123</pub-id></mixed-citation></tp:treatment-meta><tp:nomenclature><label>﻿</label><tp:taxon-name>
            <object-id xmlns:xlink="http://www.w3.org/1999/xlink" content-type="arpha" xlink:type="simple">E0DE211E-9CA2-5F75-B0D0-6EB81107AE26</object-id>
            <tp:taxon-name-part taxon-name-part-type="genus" reg="Neobelocera">Neobelocera</tp:taxon-name-part>
            <tp:taxon-name-part taxon-name-part-type="species" reg="furcata">furcata</tp:taxon-name-part>
            <object-id xmlns:xlink="http://www.w3.org/1999/xlink" content-type="zoobank" xlink:type="simple">https://zoobank.org/319D0F23-29CB-499D-B03E-D216DC93BA42</object-id>
          </tp:taxon-name><tp:taxon-status xmlns:xlink="http://www.w3.org/1999/xlink" xlink:type="simple">sp. nov.</tp:taxon-status><xref ref-type="fig" rid="F1">Figs 1–6</xref><xref ref-type="fig" rid="F2">, 7–16</xref></tp:nomenclature><tp:treatment-sec sec-type="type material" id="SECID0ENRAE"><title>Type materials.</title><p><bold><italic>Holotype</italic></bold> ♂, China: Guizhou, Wengan County (<named-content xmlns:xlink="http://www.w3.org/1999/xlink" content-type="dwc:verbatimCoordinates" xlink:type="simple"><named-content content-type="geo-json" specific-use="{&#34;type&#34;:&#34;Point&#34;,&#34;coordinates&#34;:[117.766667,42.416667]}" id="NCID0E2RAE" xlink:type="simple">26°985'N, 107°646'E</named-content></named-content>), on bamboo, 5 Aug. 2020, S.S. Lv leg.; <bold><italic>paratypes</italic></bold>, 1♂, 1♀, same data as holotype.</p></tp:treatment-sec><tp:treatment-sec sec-type="etymology" id="SECID0EDSAE"><title>Etymology.</title><p>The species epithet is derived from the Latin word ‘<italic>furcata</italic>’, referring to the genital styles forked at the apex. It is a feminine in gender.</p></tp:treatment-sec><tp:treatment-sec sec-type="description" id="SECID0ELSAE"><title>Measurements.</title><p>Body length including forewing: male 3.8–3.9 mm (<italic>N</italic> = 2), female 4.0 mm (<italic>N</italic> = 1).</p></tp:treatment-sec><tp:treatment-sec sec-type="diagnosis" id="SECID0EVSAE"><title>Diagnosis.</title><p>Forewings (Fig. <xref ref-type="fig" rid="F1">6</xref>) with blackish-brown markings, of which veins with white spots or white short stripes at intervals. Frons (Fig. <xref ref-type="fig" rid="F1">5</xref>) with pale transverse band below level of lower margin of eyes. Ventral margin of pygofer (Fig. <xref ref-type="fig" rid="F2">12</xref>) with 3 medioventral processes, lateral ones short, tapering, median one forked at apex, with 4 processes on each side and the middle two much smaller. Anal segment (Fig. <xref ref-type="fig" rid="F2">9</xref>) without process. Genital styles (Figs <xref ref-type="fig" rid="F2">13</xref>, <xref ref-type="fig" rid="F2">14</xref>) with apex forked, outer angle about twice as long as inner angle.</p><fig id="F2" position="float" orientation="portrait"><object-id xmlns:xlink="http://www.w3.org/1999/xlink" content-type="doi" xlink:type="simple">10.3897/zookeys.1183.101123.figures7-16</object-id><object-id xmlns:xlink="http://www.w3.org/1999/xlink" content-type="arpha" xlink:type="simple">52C50F7A-24DF-5A6C-BED8-9F236123CA1E</object-id><label>Figures 7–16.</label><caption><p><italic><tp:taxon-name><tp:taxon-name-part taxon-name-part-type="genus" reg="Neobelocera">Neobelocera</tp:taxon-name-part><tp:taxon-name-part taxon-name-part-type="species" reg="furcata">furcata</tp:taxon-name-part></tp:taxon-name></italic> sp. nov. <bold>7</bold> head and thorax, dorsal view <bold>8</bold> face <bold>9</bold> male genitalia, posterior view <bold>10</bold> same, lateral view <bold>11</bold> anal segment, lateral view <bold>12</bold> pygofer, posterior view <bold>13</bold> genital style, posterior view <bold>14</bold> same, lateral view <bold>15</bold> aedeagus, lateral view <bold>16</bold> female genitalia, posterior view. Scale bars: 0.5 mm (<bold>16</bold>); 0.2 mm (<bold>7–10, 12</bold>); 0.1 mm (<bold>11, 13–15</bold>).</p></caption><graphic xmlns:xlink="http://www.w3.org/1999/xlink" xlink:href="zookeys-1183-233_article-101123__-g002.jpg" position="float" orientation="portrait" xlink:type="simple" id="oo_934035.jpg"><uri content-type="original_file" xlink:type="simple">https://binary.pensoft.net/fig/934035</uri></graphic></fig></tp:treatment-sec><tp:treatment-sec sec-type="description" id="SECID0EFVAE"><title>Description.</title><p><bold><italic>Coloration</italic>.</bold> General coloration yellowish brown to dark brown (Figs <xref ref-type="fig" rid="F1">1–6</xref>). Vertex, pronotum, mesonotum (Fig. <xref ref-type="fig" rid="F1">3</xref>) dirty yellowish brown, with apex of scutellum yellowish white. Frons, genae and clypeus (Fig. <xref ref-type="fig" rid="F1">5</xref>) yellowish brown to dark brown, except broad transversal stripe below level of lower margin of eyes and narrow stripe on apex of frons yellowish white, near apex of median carina of frons and inner margin of lateral carinae of genae with several short transversal stripes yellowish white. Eyes and ocelli (Figs <xref ref-type="fig" rid="F1">4</xref>, <xref ref-type="fig" rid="F1">5</xref>) reddish brown. Antennae (Figs <xref ref-type="fig" rid="F1">3–5</xref>) yellowish brown to dark brown, except lateral margins of first segment and apex of second segment yellowish white. Legs (Fig. <xref ref-type="fig" rid="F1">5</xref>) yellowish white, with dark brown maculations. Forewing (Fig. <xref ref-type="fig" rid="F1">6</xref>) almost hyaline, along MP vein to apex with dark-brown markings, veins dark brown, with white spots at intervals. Wings hyaline, with veins dark brown. Abdomen yellowish brown to dark brown.</p><p><bold><italic>Head and thorax</italic>.</bold> Head including eyes slightly narrower than pronotum, in profile obtusely rounded into frons (Figs <xref ref-type="fig" rid="F1">3</xref>, <xref ref-type="fig" rid="F1">4</xref>). Vertex (Figs <xref ref-type="fig" rid="F1">3</xref>, <xref ref-type="fig" rid="F2">7</xref>) broad transversely, wider at base than long medially about 2.36: 1, width at apex narrower than at base about 1: 1.84, anterior margin produced medially, Y-shaped carina distinct. Frons (Figs <xref ref-type="fig" rid="F1">5</xref>, <xref ref-type="fig" rid="F2">8</xref>) in mid line longer than wide, at widest part about 1.93: 1, widest above level of lower margin of eyes, median carina forked at extreme base. Postclypeus (Figs <xref ref-type="fig" rid="F1">5</xref>, <xref ref-type="fig" rid="F2">8</xref>) wider at base than frons at apex. Antennae (Figs <xref ref-type="fig" rid="F1">5</xref>, <xref ref-type="fig" rid="F2">8</xref>) reaching median part of postclypeus, basal segment shorter at midline than second segment about 1: 1.35, second segment long oval, somewhat compressed, longer than wide about 2.28: 1. Pronotum (Figs <xref ref-type="fig" rid="F1">3</xref>, <xref ref-type="fig" rid="F2">7</xref>) tricarinate, with anterior margin truncate, posterior margin incised strongly, lateral carinae running near anterolateral margin, then curving inward and reaching hind margin. Mesonotum (Figs <xref ref-type="fig" rid="F1">3</xref>, <xref ref-type="fig" rid="F2">7</xref>) tricarinate, longer in midline than vertex and pronotum together about 2.16: 1, median carina reaching end of scutellum. Forewing (Fig. <xref ref-type="fig" rid="F1">6</xref>) elongate, much longer than abdomen, longer in mid line than wide at widest part about 3.47: 1, predominately clear with distinctive white markings, wing apex acutely rounded; Sc, RA and RP unbranched; MP branched near wing apex, CuA 3-branched; junction of PCu + AA near mid length of clavus; fork of MP+CuA at near 2/3 length of clavus; fork RA+SC and RP near claval apex.</p><p><bold><italic>Male genitalia.</italic></bold> Anal segment (Fig. <xref ref-type="fig" rid="F2">9</xref>) small, ring-like, without process. Pygofer (Figs <xref ref-type="fig" rid="F2">9</xref>, <xref ref-type="fig" rid="F2">10</xref>, <xref ref-type="fig" rid="F2">12</xref>) in profile much longer ventrally than dorsally, in posterior view with opening longer than wide, ventral margin with 3 medioventral processes, lateral ones short, tapering, median one forked at apex, with 4 processes on each side and the middle two much smaller. Genital styles (Figs <xref ref-type="fig" rid="F2">13</xref>, <xref ref-type="fig" rid="F2">14</xref>) moderately long, forked at apex, outer angle about twice as long as inner angle. Aedeagus (Fig. <xref ref-type="fig" rid="F2">15</xref>) with phyllobase, phallus tubular, long, expanded at base, bent ventrad medially, broad and forked at apex, curved sharply to the left apically. Phyllobase slender, tubular, arising from base of aedeagus, running dorsad, then curving caudad, after median part, turned left then ventrad, tapering apically.</p><p><bold><italic>Female genitalia</italic>.</bold> Female pygofer (Fig. <xref ref-type="fig" rid="F2">16</xref>) with gonocoxae broad and large, basal angle sharply acute. Ovipositor distinctly shorter than pygofer. Gonangulum broad and large, apex round with medial margin concave, connected at base to gonapophyses and gonocoxae.</p></tp:treatment-sec><tp:treatment-sec sec-type="host" id="SECID0EB1AE"><title>Host plant.</title><p><tp:taxon-name><tp:taxon-name-part taxon-name-part-type="subfamily">Bambusoideae</tp:taxon-name-part></tp:taxon-name>.</p></tp:treatment-sec><tp:treatment-sec sec-type="distribution" id="SECID0EM1AE"><title>Distribution.</title><p>China (Guizhou).</p></tp:treatment-sec><tp:treatment-sec sec-type="remarks" id="SECID0ER1AE"><title>Remarks.</title><p>This new species is similar to <italic><tp:taxon-name><tp:taxon-name-part taxon-name-part-type="genus" reg="Neobelocera">N.</tp:taxon-name-part><tp:taxon-name-part taxon-name-part-type="species" reg="russa">russa</tp:taxon-name-part></tp:taxon-name></italic> Li, Yang &amp; Chen, 2020, but can be distinguished from the latter by the following features: (1) forewing (Fig. <xref ref-type="fig" rid="F1">6</xref>) along MP vein to apex with dark-brown markings [forewing with apical part from transverse veins to apex with dark-brown markings in <italic><tp:taxon-name><tp:taxon-name-part taxon-name-part-type="genus" reg="Neobelocera">N.</tp:taxon-name-part><tp:taxon-name-part taxon-name-part-type="species" reg="russa">russa</tp:taxon-name-part></tp:taxon-name></italic> (<xref ref-type="bibr" rid="B8">Li et al. 2020</xref>: fig. 3F)]; (2) medioventral processes of pygofer (Fig. <xref ref-type="fig" rid="F2">12</xref>) with median one forked at apex, with 4 processes on each side and the middle two much smaller [medioventral processes with median one not forked at apex, without process on each side in <italic><tp:taxon-name><tp:taxon-name-part taxon-name-part-type="genus" reg="Neobelocera">N.</tp:taxon-name-part><tp:taxon-name-part taxon-name-part-type="species" reg="russa">russa</tp:taxon-name-part></tp:taxon-name></italic> pygofer (<xref ref-type="bibr" rid="B8">Li et al. 2020</xref>: fig. 4D)]; and (3) apex of phallus (Fig. <xref ref-type="fig" rid="F2">15</xref>) with two processes [apex of phallus with four processes in <italic><tp:taxon-name><tp:taxon-name-part taxon-name-part-type="genus" reg="Neobelocera">N.</tp:taxon-name-part><tp:taxon-name-part taxon-name-part-type="species" reg="russa">russa</tp:taxon-name-part></tp:taxon-name></italic> (<xref ref-type="bibr" rid="B8">Li et al. 2020</xref>: fig. 4G)].</p></tp:treatment-sec><tp:treatment-sec><!--Section generated to contain objects referenced in tp:taxon-treatment.--><fig id="F1" position="float" orientation="portrait"><object-id xmlns:xlink="http://www.w3.org/1999/xlink" content-type="doi" xlink:type="simple">10.3897/zookeys.1183.101123.figures1-6</object-id><object-id xmlns:xlink="http://www.w3.org/1999/xlink" content-type="arpha" xlink:type="simple">AD522975-CCF0-5FB0-AA38-91E5314D0E8B</object-id><label>Figures 1–6.</label><caption><p><italic><tp:taxon-name><tp:taxon-name-part taxon-name-part-type="genus" reg="Neobelocera">Neobelocera</tp:taxon-name-part><tp:taxon-name-part taxon-name-part-type="species" reg="furcata">furcata</tp:taxon-name-part></tp:taxon-name></italic> sp. nov. <bold>1</bold> male adult, dorsal view <bold>2</bold> same, lateral view <bold>3</bold> head and thorax, dorsal view <bold>4</bold> same, lateral view <bold>5</bold> face <bold>6</bold> forewing. Scale bars: 0.5 mm (<bold>1–6</bold>).</p></caption><graphic xmlns:xlink="http://www.w3.org/1999/xlink" xlink:href="zookeys-1183-233_article-101123__-g001.jpg" position="float" orientation="portrait" xlink:type="simple" id="oo_934034.jpg"><uri content-type="original_file" xlink:type="simple">https://binary.pensoft.net/fig/934034</uri></graphic></fig></tp:treatment-sec><ref-list><ref id="B8"><mixed-citation xmlns:xlink="http://www.w3.org/1999/xlink" xlink:type="simple"><person-group><name name-style="western"><surname>Li</surname><given-names>HX</given-names></name><name name-style="western"><surname>Yang</surname><given-names>L</given-names></name><name name-style="western"><surname>Chen</surname><given-names>XS</given-names></name></person-group> (<year>2020</year>) <article-title>Two new species of the bamboo-feeding planthopper genus <italic><tp:taxon-name><tp:taxon-name-part taxon-name-part-type="genus">Neobelocera</tp:taxon-name-part></tp:taxon-name></italic> Ding &amp; Yang, 1986 from China (<tp:taxon-name><tp:taxon-name-part taxon-name-part-type="order">Hemiptera</tp:taxon-name-part></tp:taxon-name>, <tp:taxon-name><tp:taxon-name-part taxon-name-part-type="superfamily">Fulgoroidea</tp:taxon-name-part></tp:taxon-name>, <tp:taxon-name><tp:taxon-name-part taxon-name-part-type="family">Delphacidae</tp:taxon-name-part></tp:taxon-name>).</article-title><source>European Journal of Taxonomy</source><volume>641</volume>(<issue>641</issue>): <fpage>1</fpage>–<lpage>14</lpage>. <ext-link xlink:href="10.5852/ejt.2020.641" ext-link-type="doi" xlink:type="simple">https://doi.org/10.5852/ejt.2020.641</ext-link></mixed-citation></ref></ref-list></tp:taxon-treatment>
