# Supplementary material for: ﻿Two new species of the bamboo-feeding planthopper genus Neobelocera Ding & Yang from China (Hemiptera, Fulgoromorpha, Delphacidae)
Source: Zookeys. 2023 Nov 9;1183:233–44. doi: 10.3897/zookeys.1183.101123 (PMC10848850; doi:10.3897/zookeys.1183.101123)
Supplement: XML Treatment for Neobelocera parvula [file zookeys.1183.101123-treatment3.xml]

<!DOCTYPE tp:taxon-treatment
  PUBLIC "-//TaxonX//DTD Taxonomic Treatment Publishing DTD v0 20100105//EN" "tax-treatment-NSO.dtd">
<tp:taxon-treatment xmlns:tp="http://www.plazi.org/taxpub"><tp:treatment-meta><kwd-group><label>Taxon classification</label><kwd>
              <named-content content-type="kingdom">Animalia</named-content>
            </kwd><kwd>
              <named-content content-type="order">Hemiptera</named-content>
            </kwd><kwd>
              <named-content content-type="family">Delphacidae</named-content>
            </kwd></kwd-group><mixed-citation publication-type="journal"><person-group><name><surname>Li</surname><given-names>Hong-Xing</given-names></name><name><surname>Chen</surname><given-names>Xiang-Sheng</given-names></name><name><surname>Yang</surname><given-names>Lin</given-names></name></person-group><article-title>﻿Two new species of the bamboo-feeding planthopper genus <italic><tp:taxon-name><tp:taxon-name-part taxon-name-part-type="genus" reg="Neobelocera">Neobelocera</tp:taxon-name-part></tp:taxon-name></italic> Ding &amp; Yang from China (<tp:taxon-name><tp:taxon-name-part taxon-name-part-type="order">Hemiptera</tp:taxon-name-part></tp:taxon-name>, <tp:taxon-name><tp:taxon-name-part taxon-name-part-type="infraorder">Fulgoromorpha</tp:taxon-name-part></tp:taxon-name>, <tp:taxon-name><tp:taxon-name-part taxon-name-part-type="family">Delphacidae</tp:taxon-name-part></tp:taxon-name>)</article-title><source>Zookeys</source><day>09</day><month>11</month><year>2023</year><volume>1183</volume><fpage>233</fpage><lpage>244</lpage><pub-id pub-id-type="doi">10.3897/zookeys.1183.101123</pub-id></mixed-citation></tp:treatment-meta><tp:nomenclature><label>﻿</label><tp:taxon-name>
            <object-id xmlns:xlink="http://www.w3.org/1999/xlink" content-type="arpha" xlink:type="simple">C1BEABF2-08E8-54D6-8924-CB6551768C6B</object-id>
            <tp:taxon-name-part taxon-name-part-type="genus" reg="Neobelocera">Neobelocera</tp:taxon-name-part>
            <tp:taxon-name-part taxon-name-part-type="species" reg="parvula">parvula</tp:taxon-name-part>
            <object-id xmlns:xlink="http://www.w3.org/1999/xlink" content-type="zoobank" xlink:type="simple">https://zoobank.org/721F64BE-8FE0-4551-AC5F-88AF17A6CF9E</object-id>
          </tp:taxon-name><tp:taxon-status xmlns:xlink="http://www.w3.org/1999/xlink" xlink:type="simple">sp. nov.</tp:taxon-status><xref ref-type="fig" rid="F3">Figs 17–22</xref><xref ref-type="fig" rid="F4">, 23–31</xref></tp:nomenclature><tp:treatment-sec sec-type="type material" id="SECID0EM5AE"><title>Type material.</title><p><bold><italic>Holotype</italic></bold>: ♂, <bold>China</bold>: Yunnan, Jinghong County (<named-content xmlns:xlink="http://www.w3.org/1999/xlink" content-type="dwc:verbatimCoordinates" xlink:type="simple"><named-content content-type="geo-json" specific-use="{&#34;type&#34;:&#34;Point&#34;,&#34;coordinates&#34;:[111.433333,30.766667]}" id="NCID0E35AE" xlink:type="simple">21°586'N, 100°686'E</named-content></named-content>), 19 Apr. 2020; H.X. Li leg.; <bold>paratypes</bold>, 8♂♂, 5♀♀, same data as holotype.</p></tp:treatment-sec><tp:treatment-sec sec-type="etymology" id="SECID0ED6AE"><title>Etymology.</title><p>The species epithet is derived from the Latin word ‘<italic>parvula</italic>’, referring to the small body. It is a feminine in gender.</p></tp:treatment-sec><tp:treatment-sec sec-type="description" id="SECID0EL6AE"><title>Measurements.</title><p>Body length including forewing: male 2.9–3.1 mm (<italic>N</italic> = 8), female 2.9–3.3 mm (<italic>N</italic> = 5).</p></tp:treatment-sec><tp:treatment-sec sec-type="diagnosis" id="SECID0EV6AE"><title>Diagnosis.</title><p>Forewings (Fig. <xref ref-type="fig" rid="F3">22</xref>) with blackish-brown markings, of which veins with white spots or white short stripes at intervals. Frons (Fig. <xref ref-type="fig" rid="F3">21</xref>) with pale transverse band below level of lower margin of eyes. Ventral margin of pygofer (Fig. <xref ref-type="fig" rid="F4">25</xref>) with medioventral process, three branched medially, right branch much longer than the other two, sinuate, median branch nearly equal to left branch, left branch with a small process near apex. Anal segment (Fig. <xref ref-type="fig" rid="F4">27</xref>) with a long ventral process medially, bent ventrad medially.</p><fig id="F3" position="float" orientation="portrait"><object-id xmlns:xlink="http://www.w3.org/1999/xlink" content-type="doi" xlink:type="simple">10.3897/zookeys.1183.101123.figures17-22</object-id><object-id xmlns:xlink="http://www.w3.org/1999/xlink" content-type="arpha" xlink:type="simple">6691C9D3-34DB-59A8-BE36-7FB259A8B487</object-id><label>Figures 17–22.</label><caption><p><italic><tp:taxon-name><tp:taxon-name-part taxon-name-part-type="genus" reg="Neobelocera">Neobelocera</tp:taxon-name-part><tp:taxon-name-part taxon-name-part-type="species" reg="parvula">parvula</tp:taxon-name-part></tp:taxon-name></italic> sp. nov. <bold>17</bold> male adult, dorsal view <bold>18</bold> same, lateral view <bold>19</bold> head and thorax, dorsal view <bold>20</bold> same, lateral view <bold>21</bold> face <bold>22</bold> forewing. Scale bars: 0.5 mm (<bold>16, 17, 21</bold>); 0.3 mm (<bold>18–20</bold>).</p></caption><graphic xmlns:xlink="http://www.w3.org/1999/xlink" xlink:href="zookeys-1183-233_article-101123__-g003.jpg" position="float" orientation="portrait" xlink:type="simple" id="oo_934036.jpg"><uri content-type="original_file" xlink:type="simple">https://binary.pensoft.net/fig/934036</uri></graphic></fig></tp:treatment-sec><tp:treatment-sec sec-type="description" id="SECID0EUBAG"><title>Description.</title><p><bold><italic>Coloration</italic>.</bold> General coloration yellowish white to dark brown (Figs <xref ref-type="fig" rid="F3">17–22</xref>). Vertex (Fig. <xref ref-type="fig" rid="F3">19</xref>) yellowish white. Frons (Fig. <xref ref-type="fig" rid="F3">21</xref>) with basal half yellowish brown to brown, apical half yellowish white, with two triangular markings at apex. Genae (Fig. <xref ref-type="fig" rid="F3">21</xref>) dark brown, except longitudinal stripes below level of lower margin of ocelli yellowish white. Clypeus (Fig. <xref ref-type="fig" rid="F3">21</xref>) yellowish brown, except longitudinal stripes near lateral margin dark brown. Eyes (Figs <xref ref-type="fig" rid="F3">19–21</xref>) yellowish white to dark brown, ocelli (Fig. <xref ref-type="fig" rid="F3">20</xref>) reddish brown. Antennae (Figs <xref ref-type="fig" rid="F3">19–21</xref>) yellow to dark brown. Pronotum (Fig. <xref ref-type="fig" rid="F3">19</xref>) yellowish white to dark brown, median carina yellowish white. Mesonotum (Fig. <xref ref-type="fig" rid="F3">19</xref>) yellowish brown to dark brown, apex of scutellum yellowish white. Legs (Figs <xref ref-type="fig" rid="F3">17</xref>, <xref ref-type="fig" rid="F3">18</xref>) yellowish white, with dark brown maculations. Forewing (Fig. <xref ref-type="fig" rid="F3">22</xref>) light yellowish white, basal part near costal margin with large infuscate markings, and apical part from transverse veins to apex with dark-brown markings, veins with white spots at intervals. Wings hyaline with veins dark brown. Abdomen yellowish brown to dark brown.</p><p><bold><italic>Head and thorax</italic>.</bold> Head including eyes slightly narrower than pronotum, in profile obtusely rounding into frons (Figs <xref ref-type="fig" rid="F3">19</xref>, <xref ref-type="fig" rid="F3">20</xref>). Vertex (Figs <xref ref-type="fig" rid="F3">19</xref>, <xref ref-type="fig" rid="F4">23</xref>) broad transversely, wider at base than long medially about 2.72: 1, width at apex narrower than at base about 1: 1.81, anterior margin produced medially, Y-shaped carina distinct. Frons (Figs <xref ref-type="fig" rid="F3">21</xref>, <xref ref-type="fig" rid="F4">24</xref>) in mid line longer than wide at widest part about 1.68: 1, widest above level of lower margin of eyes, median carina forked at extreme base. Postclypeus (Figs <xref ref-type="fig" rid="F3">21</xref>, <xref ref-type="fig" rid="F4">24</xref>) wider at base than frons at apex. Antennae (Figs <xref ref-type="fig" rid="F3">21</xref>, <xref ref-type="fig" rid="F4">24</xref>) reaching median part of postclypeus, basal segment shorter at midline than second segment about 1: 1.38, second segment long oval, somewhat compressed, longer than wide about 2.30: 1. Pronotum (Figs <xref ref-type="fig" rid="F3">19</xref>, <xref ref-type="fig" rid="F4">23</xref>) tricarinate, with anterior margin truncate, posterior margin incised strongly, lateral carinae running near anterolateral margin and reaching hind margin. Mesonotum (Figs <xref ref-type="fig" rid="F3">19</xref>, <xref ref-type="fig" rid="F4">23</xref>) tricarinate, longer in mid line than vertex and pronotum together about 2.03: 1, median carina reaching end of scutellum. Forewing (Fig. <xref ref-type="fig" rid="F3">22</xref>) broad and elongate, much longer than abdomen, longer in mid line than wide at widest part about 2.81: 1, predominately clear with distinctive white markings, wing apex acutely rounded; Sc, RA and RP unbranched; MP branched near wing apex, CuA 3-branched; junction of PCu + AA near midlength of clavus; fork of MP+CuA at near 2/3 length of clavus; fork RA+SC and RP near claval apex.</p><fig id="F4" position="float" orientation="portrait"><object-id xmlns:xlink="http://www.w3.org/1999/xlink" content-type="doi" xlink:type="simple">10.3897/zookeys.1183.101123.figures23-31</object-id><object-id xmlns:xlink="http://www.w3.org/1999/xlink" content-type="arpha" xlink:type="simple">8F45D9EB-887C-5C9A-90ED-B7806FB3C4FB</object-id><label>Figures 23–31.</label><caption><p><italic><tp:taxon-name><tp:taxon-name-part taxon-name-part-type="genus" reg="Neobelocera">Neobelocera</tp:taxon-name-part><tp:taxon-name-part taxon-name-part-type="species" reg="parvula">parvula</tp:taxon-name-part></tp:taxon-name></italic> sp. nov. <bold>23</bold> head and thorax, dorsal view <bold>24</bold> face <bold>25</bold> male genitalia, posterior view <bold>26</bold> same, lateral view <bold>27</bold> anal segment, dorsal view <bold>28</bold> genital style, posterior view <bold>29</bold> same, lateral view <bold>30</bold> aedeagus, lateral view <bold>31</bold> female genitalia, posterior view. Scale bars: 0.5 mm (<bold>31</bold>); 0.2 mm (<bold>23–27, 30</bold>); 0.1 mm (<bold>28, 29</bold>).</p></caption><graphic xmlns:xlink="http://www.w3.org/1999/xlink" xlink:href="zookeys-1183-233_article-101123__-g004.jpg" position="float" orientation="portrait" xlink:type="simple" id="oo_934037.jpg"><uri content-type="original_file" xlink:type="simple">https://binary.pensoft.net/fig/934037</uri></graphic></fig><p><bold><italic>Male genitalia</italic>.</bold> Anal segment (Figs <xref ref-type="fig" rid="F4">25–27</xref>) ring-like, ventral margin with a long process medially, bent ventrad medially. Pygofer (Figs <xref ref-type="fig" rid="F4">25</xref>, <xref ref-type="fig" rid="F4">26</xref>) in profile much longer ventrally than dorsally, in posterior view with opening longer than wide, ventral margin with medioventral process, three branched medially, right branch much longer than other two, sinuate, median branch nearly equal to left branch, left branch with a small process near apex. Genital styles (Figs <xref ref-type="fig" rid="F4">28</xref>, <xref ref-type="fig" rid="F4">29</xref>) stout, short, bent near middle, tapering apically. Aedeagus (Fig. <xref ref-type="fig" rid="F4">30</xref>) with phyllobase, phallus tubular, long, forked at apex, phyllobase slender, tubular, arising from base of aedeagus, two branched, longer branch bent ventrally near apex, shorter branch straight.</p><p><bold><italic>Female genitalia</italic>.</bold> Female pygofer (Fig. <xref ref-type="fig" rid="F4">31</xref>) with gonocoxae narrower and long, basal angle sharply acute. Ovipositor slightly longer than pygofer. Gonangulum broad and large, apex round with medial margin concave, connected at base to gonapophyses and gonocoxae.</p></tp:treatment-sec><tp:treatment-sec sec-type="host" id="SECID0EQIAG"><title>Host plant.</title><p><tp:taxon-name><tp:taxon-name-part taxon-name-part-type="subfamily">Bambusoideae</tp:taxon-name-part></tp:taxon-name>.</p></tp:treatment-sec><tp:treatment-sec sec-type="distribution" id="SECID0E2IAG"><title>Distribution.</title><p>China (Yunnan).</p></tp:treatment-sec><tp:treatment-sec sec-type="remarks" id="SECID0EAJAG"><title>Remarks.</title><p>This new species is similar to <italic><tp:taxon-name><tp:taxon-name-part taxon-name-part-type="genus" reg="Neobelocera">N.</tp:taxon-name-part><tp:taxon-name-part taxon-name-part-type="species" reg="biprocessa">biprocessa</tp:taxon-name-part></tp:taxon-name></italic> Li, Yang &amp; Chen, 2020, but can be distinguished from the latter by the following features: (1) anal segment of male (Figs <xref ref-type="fig" rid="F4">25–27</xref>) with a long ventral process medially [anal segment without process in <italic><tp:taxon-name><tp:taxon-name-part taxon-name-part-type="genus" reg="Neobelocera">N.</tp:taxon-name-part><tp:taxon-name-part taxon-name-part-type="species" reg="biprocessa">biprocessa</tp:taxon-name-part></tp:taxon-name></italic> (<xref ref-type="bibr" rid="B8">Li et al. 2020</xref>: fig. 2D)]; (2) pygofer (Fig. <xref ref-type="fig" rid="F4">25</xref>) with medioventral process [pygofer without medioventral process in <italic><tp:taxon-name><tp:taxon-name-part taxon-name-part-type="genus" reg="Neobelocera">N.</tp:taxon-name-part><tp:taxon-name-part taxon-name-part-type="species" reg="biprocessa">biprocessa</tp:taxon-name-part></tp:taxon-name></italic> (<xref ref-type="bibr" rid="B8">Li et al. 2020</xref>: fig. 2D)]; and (3) genital styles (Figs <xref ref-type="fig" rid="F4">28</xref>, <xref ref-type="fig" rid="F4">29</xref>) stout and short [genital styles slender and long in <italic><tp:taxon-name><tp:taxon-name-part taxon-name-part-type="genus" reg="Neobelocera">N.</tp:taxon-name-part><tp:taxon-name-part taxon-name-part-type="species" reg="biprocessa">biprocessa</tp:taxon-name-part></tp:taxon-name></italic> (<xref ref-type="bibr" rid="B8">Li et al. 2020</xref>: fig. 2H)].</p></tp:treatment-sec><ref-list><ref id="B8"><mixed-citation xmlns:xlink="http://www.w3.org/1999/xlink" xlink:type="simple"><person-group><name name-style="western"><surname>Li</surname><given-names>HX</given-names></name><name name-style="western"><surname>Yang</surname><given-names>L</given-names></name><name name-style="western"><surname>Chen</surname><given-names>XS</given-names></name></person-group> (<year>2020</year>) <article-title>Two new species of the bamboo-feeding planthopper genus <italic><tp:taxon-name><tp:taxon-name-part taxon-name-part-type="genus">Neobelocera</tp:taxon-name-part></tp:taxon-name></italic> Ding &amp; Yang, 1986 from China (<tp:taxon-name><tp:taxon-name-part taxon-name-part-type="order">Hemiptera</tp:taxon-name-part></tp:taxon-name>, <tp:taxon-name><tp:taxon-name-part taxon-name-part-type="superfamily">Fulgoroidea</tp:taxon-name-part></tp:taxon-name>, <tp:taxon-name><tp:taxon-name-part taxon-name-part-type="family">Delphacidae</tp:taxon-name-part></tp:taxon-name>).</article-title><source>European Journal of Taxonomy</source><volume>641</volume>(<issue>641</issue>): <fpage>1</fpage>–<lpage>14</lpage>. <ext-link xlink:href="10.5852/ejt.2020.641" ext-link-type="doi" xlink:type="simple">https://doi.org/10.5852/ejt.2020.641</ext-link></mixed-citation></ref></ref-list></tp:taxon-treatment>
